# Supplementary material for: Major Histocompatibility Complex Class I Haplotype Diversity in Chinese Rhesus Macaques
Source: G3 (Bethesda). 2013 Jul 1;3(7):1195–201. doi: 10.1534/g3.113.006254 (PMC3704247; doi:10.1534/g3.113.006254)
Supplement: Supporting Information [file supp_g3.113.006254_TableS1.xls]

## Sheet: Table S1
Table S1 MHC class I Mamu-A and Mamu-B haplotypes from Chinese- and Indian-origin rhesus macaques. Observances were counted on a per chromosome basis, not per animal. The major alleles define the haplotypes; minor alleles listed per haplotype are potentially variable and may not always be detected due to generally low transcript abundance. Haplotypes in red are shared ancestral haplotypes, observ…
Haplotype	Historic Name(s)	Total # Observed	# ChRh		# InRh		Major Alleles							Minor Alleles
			Core Set	Expanded Set			"Diagnostic"	2	3	4	5	6		1	2	3	4	5	6	7	8	9	10
Mamu-A
A001	A9a,InA6c,1.001d	31	0	8	23		A1*001	-						-	A2*05	-	-	-	-	-
A002a	A19a,InA7c,4.002d	28	0	0	28		A1*002	-						-	-	A3*13	A4*14	-	-	-
A002b	-	7	1	6	0		A1*002	A1*060						-	-	A3*13	A4*14	-	-	-
A003	ChA13c,6.003d	44	2	42	0		A1*003	-						-	A2*05	-	A4*14	-	-	A4*01
A004	A6a,InA1a/bc,ChA3/12c,5.004a/b/cd	85	7	50	28		A1*004	-						-	A2*05	-	A4*14	-	-	-
A006	A23a,InA4c,1.006a/bd	14	1	0	13		A1*006	-						-	A2*05	-	A4*14	-	-	A4*02
A007	A22a,1/8.007a/b/c/d/ed	22	3	12	7		A1*007	-						-	A2*05	-	-	-	A6*01	-
A008	InA2c,2/6.008d	46	1	3	42		A1*008	-						-	A2*05	A3*13	-	-	-	-
A009	-	12	1	11	0		A1*009	-						-	-	A3*13	-	-	-	-
A010	-	11	4	7	0		A1*010	-						-	A2*05	-	A4*14	-	-	-
A011	A10a,ChA5c	10	1	6	3		A1*011	-						-	A2*05	-	A4*14	-	A6*01	-
A012	A1a,InA5c,1.012a/bd	19	1	7	11		A1*012	-						-	A2*05	-	A4*14	-	A6*01	-
A016	A21a,4.016d	2	0	0	2		A1*016	-						-	-	A3*13	-	-	-	-
A018a	ChA2/14c	49	6	43	0		A1*018	-						-	A2*05	-	A4*14	-	A6*01	A4*02
A018b	ChA7c	31	6	25	0		A1*018	A2*01						-	A2*05	-	A4*14	-	A6*01	-
A019	A3a,ChA4c,1.019a/bd	76	4	65	7		A1*019	-						-	A2*05	A3*13	A4*14	-	-	-
A022	ChA9c	12	1	10	1		A1*022	-						-	A2*05	-	A4*01	-	-	A4*02
A023	A33a,InA3c,5.023d	5	0	0	5		A1*023	-						-	-	-	A4*14	-	-	-
A025	Blanka,InA8c,1.025d	2	0	0	2		A1*025	-						-	A2*05	A3*13	A4*14	-	-	-
A026	A27a,ChA6c,5.026a/bd	41	4	33	4		A1*026	-						-	A2*05	-	A4*14	-	-	A4*01
A027	A5a,1.027d	4	1	3	0		A1*027	-						-	A2*05	-	A4*02	-	-	-
A028	Blanka	32	3	27	2		A1*028	-						-	A2*05	-	A4*14	-	-	-
A032	6.032d	13	1	12	0		A1*032	-						-	A2*05	-	A4*14	-	-	-
A033	M5e	2	1	1	0		A1*033	-						-	A2*05	-	A4*14	-	-	-
A040	-	5	1	4	0		A1*040	-						-	-	-	A4*14	-	-	-
A041	ChA15c,6.041d	10	1	9	0		A1*041	-						-	A2*05	-	A4*14	-	-	-
A043	-	1	0	1	0		A1*043	-						-	A2*05	-	A4*14	-	-	-
A048a	-	17	1	16	0		A1*048	A1*003						A1*108	-	-	-	-	-	-
A048b	-	2	1	1	0		A1*048	-						A1*108	-	-	-	-	-	-
A049	7.049a/bd	43	4	39	0		A1*049	-						-	A2*05	-	A4*02	A5*30	-	-
A051	6.051d	26	3	23	0		A1*051	-						-	A2*05	-	A4*14	-	-	-
A052	ChA1c	28	4	23	1		A1*052	-						-	A2*05	-	A4*14	-	-	-
A053	-	4	1	3	0		A1*053	-						-	A2*05	-	A4*02	-	A6*01	-
A055	-	2	1	0	1		A1*055	-						-	A2*05	-	-	-	-	-
A056a	6.056d	17	2	15	0		A1*056	-						-	A2*05	-	-	A5*30	-	-
A056b	-	10	2	8	0		A1*056	A1*090						-	A2*05	-	-	-	A6*01	-
A057	-	18	1	17	0		A1*057	-						-	A2*05	-	A4*14	-	-	-
A060	M7e	1	1	0	0		A1*060	-						-	-	-	-	A5*30	-	-
A063	M1/M2/M3e	10	1	9	0		A1*063	-						-	A2*05	-	A4*14	-	-	-
A065a	ChA8c	3	1	2	0		A1*065	-						-	-	-	A4*02	-	-	-
A065b	10.043d	11	2	9	0		A1*065	A1*043						-	-	-	A4*02	-	-	-
A073	-	2	1	1	0		A1*073	-						-	-	A3*13	A4*14	-	-	-
A074	ChA11c	24	3	20	1		A1*074	-						-	A2*05	-	A4*14	-	-	-
A085	-	11	3	8	0		A1*085	-						-	-	-	-	-	A6*01	-
A091	-	7	2	5	0		A1*091	-						-	-	-	-	A5*30	-	-
A092a	-	4	1	3	0		A1*092	A1*090						-	-	-	A4*14	-	-	-
A092b	-	4	0	4	0		A1*092	-						-	-	-	A4*14	-	-	-
A105	-	7	0	2	5		A1*105	-						-	-	-	-	-	A6*01	-
A107	-	2	1	1	0		A1*107	-						-	-	A3*13	A4*14	-	-	-
A109	-	1	0	1	0		A1*109	-						-	-	-	-	-	-	-
A117	-	1	0	1	0		A1*117	-						-	A2*05	-	-	-	-	-
A122	-	2	1	1	0		A1*122	-						-	A2*05	-	A4*14	-	-	-
A123	-	4	0	4	0		A1*123	-						-	-	-	A4*14	-	-	-
A224a	A28a,1.021d	9	1	3	5		A2*24	A1*003						-	-	A3*13	-	-	-	-
A224b	ChA10c	22	4	18	0		A2*24	-						-	-	-	-	A5*30	-	-
A701a	-	16	2	13	1		A7*01	A1*054						-	A2*05	A3*13	A4*14	-	-	A4*03
A701b	-	34	3	31	0		A7*01	-						-	A2*05	-	A4*14	-	-	-
Mamu-B
B001a	B26a,b,Ch1b,InB26c,ChB1c	97	4	62	31		B*001	B*007	B*030	-	-	-		B*045	B*046	B*057	B*060	B*072	B*082	-	-	-	-
B001b	-	4	1	1	2		B*001	B*007	B*030	B*031	-	-		B*045	B*046	B*057	B*072	-	-	-	-	-	-
B001c	-	2	0	1	1		B*001	B*044	B*094	B*095	-	-		B*051	B*060	-	-	-	-	-	-	-	-
B001d	-	5	1	4	0		B*001	B*030	B*034	-	-	-		B*045	B*051	B*072	B*089	B*098	-	-	-	-	-
B002	Ch14b	15	4	10	1		B*002	-	-	-	-	-		B*070	B*072	B*088	B*098	-	-	-	-	-	-
B003a	Ch5b,ChB5c	17	2	15	0		B*003	B*004	B*005	-	-	-		B*011	B*060	B*134	B*178	-	-	-	-	-	-
B003b	-	1	0	1	0		B*003	B*004	B*005	B*044	-	-		B*060	-	-	-	-	-	-	-	-	-
B004	ChBnov4c	7	0	7	0		B*004	B*019	-	-	-	-		B*045	B*072	B*089	-	-	-	-	-	-	-
B008	B14a,b	9	0	0	9		B*008	B*006	-	-	-	-		B*072	B*079	B*082	-	-	-	-	-	-	-
B010a	Ch10b	2	0	2	0		B*010	B*068	-	-	-	-		B*051	B*060	B*072	B*088	B*109	-	-	-	-	-
B010b	-	3	1	2	0		B*010	B*068	B*087	-	-	-		B*051	B*060	B*072	B*088	B*098	B*109	-	-	-	-
B012a	B11ab,InB11ac	4	0	0	4		B*012	B*030	B*082	-	-	-		B*046	B*053	B*057	B*070	B*072	B*098	-	-	-	-
B012b	B11ba,b,InB11bc	17	0	0	17		B*012	B*022	B*030	B*031	-	-		B*053	B*057	B*070	B*072	B*098	-	-	-	-	-
B013a	Ch11b	42	3	39	0		B*013	B*007	-	-	-	-		B*046	B*070	B*082	B*115	-	-	-	-	-	-
B013b	Ch13b,ChB13c	24	4	20	0		B*013	B*065	-	-	-	-		B*014	B*045	B*046	B*051	B*072	B*079	B*142	B*151	-	-
B015a	B29a,b,InB29c	20	1	5	14		B*015	B*005	B*044	-	-	-		B*072	B*178	-	-	-	-	-	-	-	-
B015b	Ch9b,ChB9c	42	4	32	6		B*015	B*068	-	-	-	-		B*051	B*072	B*079	B*098	-	-	-	-	-	-
B015c	-	13	0	13	0		B*015	B*031	B*068	-	-	-		B*051	B*072	-	-	-	-	-	-	-	-
B015d	-	7	2	5	0		B*015	B*016	B*065	-	-	-		B*045	B*046	B*060	B*072	-	-	-	-	-	-
B015e	-	5	1	4	0		B*015	B*005	B*033	B*106	-	-		B*046	B*060	B*072	B*082	B*109	B*178	-	-	-	-
B017a	B17a,b,InB17c	17	0	0	17		B*017	B*029	B*068	-	-	-		B*060	B*061	B*072	-	-	-	-	-	-	-
B017b	ChBnov5c	5	0	5	0		B*017	B*065	B*083	-	-	-		B*045	B*046	B*072	B*082	-	-	-	-	-	-
B017c	-	11	1	9	1		B*017	B*001	B*007	B*030	-	-		B*046	B*060	B*072	-	-	-	-	-	-	-
B017d	-	4	0	0	4		B*017	B*065	B*068	B*083	-	-		B*045	B*046	B*060	B*072	-	-	-	-	-	-
B017e	-	2	0	1	1		B*017	B*030	B*065	B*083	-	-		B*045	B*046	B*072	B*098	-	-	-	-	-	-
B017f	-	1	0	0	1		B*017	B*019	B*083	-	-	-		B*046	B*072	-	-	-	-	-	-	-	-
B017g	-	26	3	23	0		B*017	B*036	B*037	B*045	-	-		B*050	B*060	B*072	B*098	B*167	-	-	-	-	-
B017h	-	6	0	6	0		B*017	B*030	B*036	B*037	B*045	B*068		B*046	B*050	B*060	B*072	B*082	B*167	-	-	-	-
B017i	-	3	0	3	0		B*017	B*031	B*036	B*037	B*045	B*068		B*050	B*060	B*072	B*098	B*167	-	-	-	-	-
B017j	-	2	2	0	0		B*017	B*001	B*030	B*034	-	-		B*046	B*060	B*072	-	-	-	-	-	-	-
B017k	-	1	0	1	0		B*017	B*081	B*083	-	-	-		B*046	B*072	B*082	-	-	-	-	-	-	-
B018	-	3	1	2	0		B*018	-	-	-	-	-		B*045	B*046	B*072	-	-	-	-	-	-	-
B023	-	9	2	7	0		B*023	B*068	-	-	-	-		B*051	B*070	B*072	B*098	-	-	-	-	-	-
B024a	B24a,b,Ch2b,InB24c,ChB2c	22	0	0	22		B*024	B*019	-	-	-	-		B*046	B*051	B*057	B*072	B*082	B*109	-	-	-	-
B024b	ChBnov3c	5	0	5	0		B*024	-	-	-	-	-		B*046	B*051	B*057	B*067	B*072	B*117	-	-	-	-
B024c	-	2	0	2	0		B*024	B*019	B*146	-	-	-		B*046	B*051	B*057	B*072	-	-	-	-	-	-
B025a	-	12	0	12	0		B*025	B*027	-	-	-	-		B*060	B*072	-	-	-	-	-	-	-	-
B025b	-	1	0	1	0		B*025	B*045	B*084	-	-	-		B*045	B*060	B*072	B*078	-	-	-	-	-	-
B028	B20a,b,Ch4b,InB20c	7	1	5	1		B*028	B*021	B*068	B*124	-	-		B*045	B*046	B*082	-	-	-	-	-	-	-
B029	-	1	0	0	1		B*029	B*030	B*068	-	-	-		B*053	B*057	-	-	-	-	-	-	-	-
B039a	Ch15b,ChB15c	31	6	25	0		B*039	B*007	-	-	-	-		B*046	B*051	B*070	B*088	-	-	-	-	-	-
B039b	ChBnov8c	3	0	3	0		B*039	B*102	-	-	-	-		B*046	B*082	B*105	-	-	-	-	-	-	-
B039c	-	2	0	2	0		B*039	B*007	B*031	-	-	-		B*046	B*070	B*088	-	-	-	-	-	-	-
B043a	B34a,InBnov1c	12	0	0	12		B*043	B*027	B*030	-	-	-		B*057	B*060	B*072	B*092	B*098	-	-	-	-	-
B043b	-	8	0	5	3		B*043	B*030	B*031	B*073	-	-		B*057	B*072	B*092	B*144	-	-	-	-	-	-
B043c	-	3	1	2	0		B*043	B*030	B*073	-	-	-		B*057	B*072	B*092	-	-	-	-	-	-	-
B045a	B32a,b,Ch3b,InB32c,M5e	15	3	9	3		B*045	B*036	B*037	-	-	-		B*035	B*050	B*060	B*063	B*167	-	-	-	-	-
B045b	-	4	0	3	1		B*045	B*030	B*036	B*037	-	-		B*050	B*060	B*072	B*167	-	-	-	-	-	-
B045c	-	1	0	1	0		B*045	B*036	-	-	-	-		B*050	B*060	B*072	B*167	-	-	-	-	-	-
B047a	B2a,b,InB2c	9	0	0	9		B*047	-	-	-	-	-		B*038	B*046	B*072	B*082	-	-	-	-	-	-
B047b	-	6	2	4	0		B*047	B*027	-	-	-	-		B*060	B*114	-	-	-	-	-	-	-	-
B048	B13a,b,InB13c,ChBnov7c	28	0	24	4		B*048	B*041	-	-	-	-		B*046	B*064	B*072	B*079	B*109	B*116	B*134	-	-	-
B055	B18a,b,InB18c	17	0	0	17		B*055	B*052	B*058	-	-	-		B*072	-	-	-	-	-	-	-	-	-
B056a	Ch7b	40	9	30	1		B*056	-	-	-	-	-		B*045	B*046	B*067	B*072	B*082	B*109	B*118	-	-	-
B056b	ChBnov6c	30	3	26	1		B*056	B*066	B*068	-	-	-		B*046	B*051	B*060	B*072	B*088	B*109	-	-	-	-
B056c	-	17	1	16	0		B*056	B*030	B*066	-	-	-		B*046	B*051	B*067	B*098	B*109	B*149	-	-	-	-
B056d	-	17	1	16	0		B*056	B*034	-	-	-	-		B*079	-	-	-	-	-	-	-	-	-
B068	-	29	1	28	0		B*068	B*030	-	-	-	-		B*046	B*070	B*072	B*082	B*098	B*109	-	-	-	-
B069a	B25a,b,InB25c	38	7	28	3		B*069	B*065	-	-	-	-		B*046	B*050	B*070	B*072	B*079	B*082	B*098	B*100	-	-
B069b	-	10	3	7	0		B*069	B*068	B*075	-	-	-		B*046	B*060	B*072	B*109	B*151	-	-	-	-	-
B069c	-	8	2	6	0		B*069	B*081	-	-	-	-		B*060	B*072	-	-	-	-	-	-	-	-
B076a	-	7	1	6	0		B*076	B*036	B*044	-	-	-		B*046	B*050	B*072	B*109	-	-	-	-	-	-
B076b	-	5	1	4	0		B*076	B*044	-	-	-	-		B*060	B*072	B*109	-	-	-	-	-	-	-
B077a	Ch12b	6	1	5	0		B*077	B*044	-	-	-	-		B*042	B*051	B*070	B*072	B*079	B*098	-	-	-	-
B077b	-	5	0	5	0		B*077	B*007	-	-	-	-		B*046	B*060	B*070	B*072	-	-	-	-	-	-
B080	-	5	0	4	1		B*080	B*081	-	-	-	-		B*051	B*072	-	-	-	-	-	-	-	-
B085	Ch8b,ChB8c	18	3	15	0		B*085	B*044	-	-	-	-		B*060	B*062	B*072	B*079	B*098	-	-	-	-	-
B086a	-	25	3	22	0		B*086	B*044	B*078	-	-	-		B*045	B*046	B*072	B*151	-	-	-	-	-	-
B086b	-	5	2	3	0		B*086	-	-	-	-	-		B*045	B*046	B*067	B*082	-	-	-	-	-	-
B086c	-	3	0	3	0		B*086	B*030	B*065	B*078	-	-		B*045	B*057	B*060	B*072	B*142	-	-	-	-	-
B086d	-	3	0	3	0		B*086	B*044	-	-	-	-		B*045	B*046	B*051	B*072	-	-	-	-	-	-
B087a	ChBnov2c	3	0	3	0		B*087	B*030	B*068	-	-	-		B*045	B*046	B*051	B*070	B*082	B*088	B*089	B*098	B*109	-
B087b	-	1	1	0	0		B*087	B*044	B*154	B*155	-	-		B*051	B*060	B*088	B*098	-	-	-	-	-	-
B090	ChBnov1c	35	6	29	0		B*090	B*065	-	-	-	-		B*045	B*046	B*051	B*072	B*082	B*088	B*098	B*109	B*142	B*151
B091	-	7	1	5	1		B*091	B*068	-	-	-	-		B*046	B*109	-	-	-	-	-	-	-	-
B093	-	1	0	0	1		B*093	-	-	-	-	-		B*089	-	-	-	-	-	-	-	-	-
B101	-	8	3	5	0		B*101	-	-	-	-	-		B*038	B*046	B*070	B*072	B*082	-	-	-	-	-
B106	-	3	0	3	0		B*106	B*033	-	-	-	-		B*050	B*060	B*079	B*082	-	-	-	-	-	-
B136	-	1	1	0	0		B*136	-	-	-	-	-		B*060	B*114	-	-	-	-	-	-	-	-
B137	-	2	0	2	0		B*137	B*030	B*075	-	-	-		B*060	B*072	B*098	-	-	-	-	-	-	-
B145	-	2	1	1	0		B*145	B*068	-	-	-	-		B*045	B*046	B*060	B*109	B*144	-	-	-	-	-
B150	M2e	1	1	0	0		B*150	B*019	-	-	-	-		B*060	B*064	B*070	B*116	-	-	-	-	-	-
References for historic haplotype names: aOtting, N., et al. 2005. Proc Natl Acad Sci USA 102: 1626-31; bOtting, N., et al. 2008. Immunogenetics 60: 507-14; cWiseman, R. W., et al. 2009. Nat Med 15: 1322-6; dDoxiadis, G. G., et al. 2011. Immunogenetics 63: 73-83; eBudde, M. L., et al. 2010. Immunogenetics 62: 773-80 (Mauritian cynomolgus macaque haplotypes)
