# Supplementary material for: Major Histocompatibility Complex Class I Haplotype Diversity in Chinese Rhesus Macaques
Source: G3 (Bethesda). 2013 Jul 1;3(7):1195–201. doi: 10.1534/g3.113.006254 (PMC3704247; doi:10.1534/g3.113.006254)
Supplement: Supporting Information [file supp_g3.113.006254_TableS2.xls]

## Sheet: Table S2
Table S2 Summary of MHC class I Mamu-A and Mamu-B haplotypes observed in each macaque. Haplotypes highlighted in red are shared ancestral haplotypes, observed in both Chinese and Indian rhesus macaques. Names of the 51 core set Chinese rhesus macaques are denoted in bold.
Sample ID	# Reads Examined	Mamu-A Haplotype 1	Mamu-A Haplotype 2	Mamu-B Haplotype 1	Mamu-B Haplotype 2	Comments
ChRh animals
ChRh #1-001	12003	A004	A026	B090	B091
ChRh #1-002	3565	A027	A053	B085	B086a
ChRh #1-003	11596	A018a	A019	B023	B069a
ChRh #1-004	6348	-	-	B039a	B056a	Mamu-A recombinant
ChRh #1-005	14396	A018a	A052	B001a	B056a
ChRh #1-006	5601	A018b	A057	B001d	B013b
ChRh #1-007	5022	A004	A063	B013b	B045a
ChRh #1-008	3366	A018b	A052	B002	B077a
ChRh #1-009	4367	A026	A056b	B056a	B150
ChRh #1-010	4162	A010	A074	B039a	B056a
ChRh #1-011	6073	A033	A056a	B056d	B076b
ChRh #1-012	5176	A004	A092a	B056b	B085
ChRh #1-013	5661	A004	A004	B010b	B045a
ChRh #1-014	4661	A018b	A019	B023	B136
ChRh #1-015	4318	A018a	A056b	B013b	B015d
ChRh #1-016	4482	A006	A073	B001b	B015b
ChRh #1-017	5757	A019	A048a	B013a	B069a
ChRh #1-018	3401	A028	A065b	B047b	B086b
ChRh #1-019	3108	A004	A224b	B001a	B017j
ChRh #1-020	4567	A026	A074	B001a	B101
ChRh #1-021	3396	A051	A056a	B013a	B076a
ChRh #1-022	4982	A049	A085	B015e	B090
ChRh #1-023	1020	-	-	B069a	B090	Mamu-A recombinant
ChRh #1-024	2594	A018a	A122	B013a	B086a
ChRh #1-025	4224	A007	A085	B056a	B086b
ChRh #1-026	3625	A011	A107	B002	B045a
ChRh #1-027	1672	A008	A018b	B013b	B056c
ChRh #1-028	3512	A028	A224b	B002	B069c
ChRh #1-029	3582	A018a	A701a	B017g	B069c
ChRh #1-030	3615	A049	A701b	B086a	B090
ChRh #1-031	3814	A012	A028	B017g	B039a
ChRh #1-032	4253	A060	A701b	B039a	B069a
ChRh #1-033	4826	A009	A049	B015b	B015b
ChRh #1-034	5283	A048b	A224b	B056a	B056a
ChRh #1-035	6185	A003	A701a	B002	B068
ChRh #1-036	6049	A051	A224a	B069b	B090
ChRh #1-037	6388	A055	A074	B001a	B039a
ChRh #1-038	6652	A052	A065b	B069a	B101
ChRh #1-039	2735	A022	A051	B003a	B028
ChRh #1-040	2640	A026	A224b	B017g	B017j
ChRh #1-041	3414	A010	A019	B015d	B056a
ChRh #1-042	3854	A004	A049	B018	B069b
ChRh #1-043	11315	A018b	A032	B069a	B087b
ChRh #1-044	4843	A003	A065a	B056a	B056b
ChRh #1-045	3476	A040	A701b	B017c	B090
ChRh #1-046	2349	A052	A057	B069a	B069c
ChRh #1-047	3015	A010	A018a	B015b	B017b
ChRh #1-048	1591	A011	A022	B024c	B048
ChRh #1-049	1457	A057	A701b	B024b	B025b
ChRh #1-050	1597	A011	A019	B048	B087a
ChRh #1-051	1185	A032	A109	B085	B086a
ChRh #1-052	11384	A011	A019	B048	B087a
ChRh #1-053	9525	A022	A701b	B056b	B069c
ChRh #1-054	1698	A003	A018b	B017b	B017b
ChRh #1-055	9355	A011	A026	B043c	B090
ChRh #1-056	7823	A003	A026	B039a	B090
ChRh #1-057	1753	A028	A057	B013b	B013b
ChRh #1-058	817	A002b	A002b	B001a	B056a
ChRh #1-059	2192	A041	A085	B015a	B045a
ChRh #1-060	976	A051	A701a	B003a	B056b
ChRh #1-061	1970	A019	A224b	B045a	B056d
ChRh #1-062	520	A019	A026	B017c	B056a
ChRh #1-063	2090	A018a	A028	B004	B086d
ChRh #1-064	2018	A019	A026	B043b	B056a
ChRh #1-065	2026	A010	A041	B015d	B069a
ChRh #1-066	672	A002b	A026	B001a	B090
ChRh #1-067	1901	A001	A018b	B001d	B001d
ChRh #1-068	456	A003	A011	B039a	B056b
ChRh #1-069	609	A002b	A032	B001a	B085
ChRh #1-070	763	A004	A018a	B056a	B091
ChRh #1-071	1891	A003	A701a	B056c	B069c
ChRh #1-072	1936	A018b	A028	-	-	Mamu-B recombinant
ChRh #1-073	818	A018a	A018b	B056b	B069b
ChRh #1-074	670	A003	A003	B045a	B085
ChRh #1-075	737	A004	A019	B013b	B023
ChRh #1-076	554	A004	A018a	B056b	B091
ChRh #1-077	2597	A065b	A091	B039a	B056a
ChRh #1-078	1573	A092b	A092b	B013a	B045b
ChRh #1-079	1332	A004	A019	B023	B056a
ChRh #1-080	2065	A018a	A052	B003a	B086c
ChRh #1-081	1820	A004	A052	B001a	B106
ChRh #1-082	1885	A052	A092b	B045b	B085
ChRh #1-083	2018	A003	A022	B025a	B085
ChRh #1-084	2028	A007	A019	B013b	B039a
ChRh #1-085	1219	A018a	A033/A057	B015d	B039a
ChRh #1-086	1074	A026	A052	B001a	B056b
ChRh #1-087	5253	A018a	A057	B004	B013b
ChRh #1-088	7302	A004	A074	B013b	B024b
ChRh #1-089	1589	A004	A004	B001a	B025a
ChRh #1-090	1619	A004	A701a	B001c	B015b
ChRh #1-091	1541	A018a	A057	B013b	B015d
ChRh #1-092	3088	A074	A701a	B013b	B039a
ChRh #1-093	616	A004	A018a	B003a	B024b
ChRh #1-094	1624	A018a	A052	B001a	B080
ChRh #1-095	2163	A003	A701a	B069c	B085
ChRh #1-096	1078	A004	A052	B004	B024b
ChRh #1-097	2060	A057	A091	B017c	B056b
ChRh #1-098	1773	A019	A065b	B010b	B101
ChRh #1-099	1354	A022	A074	B015c	B068
ChRh #1-100	2169	A019	A057	B080	B086d
ChRh #1-101	1555	A019	A224b	B001a	B001a
ChRh #1-102	1406	A018a	A092b	B045b	B086c
ChRh #1-103	1876	A003	A018b	B004	B017b
ChRh #1-104	2879	A018b	A019	B001a	B045a
ChRh #1-105	2553	A018a	A049	B015b	B017i
ChRh #1-106	2968	A003	A003	B069a	B069a
ChRh #1-107	2247	A041	A049	B017g	B101
ChRh #1-108	3511	A003	A032	B025a	B085
ChRh #1-109	3487	A004	A049	B056d	B090
ChRh #1-110	3343	A019	A052	B045a	B090
ChRh #1-111	3856	A056a	A701a	B004	B017b
ChRh #1-112	1711	A003	A007	B045a	B056a
ChRh #1-113	3084	A224b	A224b	B001a	B091
ChRh #1-114	4136	A003	A049	B004	B025a
ChRh #1-115	4080	A004	A065b	B085	B091
ChRh #1-116	1818	A018b	A052	B039a	B086a
ChRh #1-117	1614	A007	A026	B001a	B069a
ChRh #1-118	2809	A003	A004	B015a	B076b
ChRh #1-119	1712	A052	A074	B001a	B039a
ChRh #1-120	3057	A019	A051	B039a	B048
ChRh #1-121	2503	A002b	A092a	B015b	B015b
ChRh #1-122	1821	A049	A056a	B001a	B056a
ChRh #1-123	2336	A019	A049	B015c	B039a
ChRh #1-124	4299	A019	A026	B001a	B069a
ChRh #1-125	1802	A040	A224b	B017g	B056a
ChRh #1-126	2029	A026	A056b	B085	B068
ChRh #1-127	1193	A033/A057	A074	B015c	B056a
ChRh #1-128	2206	A018b	A019	B013a	B047b
ChRh #1-129	1821	A048a	A701b	B056a	B068
ChRh #1-130	2003	A028	A063	B056c	B090
ChRh #1-131	2389	A003	A018b	B047b	B069a
ChRh #1-132	1885	A051	A701b	B069b	B086a
ChRh #1-133	3654	A051	A051	B013a	B048
ChRh #1-134	3820	A049	A049	B017g	B077b
ChRh #1-135	1585	A019	A224b	B001d	B045a
ChRh #1-136	2784	A091	A701a	B023	B085
ChRh #1-137	3532	A004	A701a	B001a	B013b
ChRh #1-138	3055	A008	A032	B024b	B025a
ChRh #1-139	1175	A019	A063	B003a	B017c
ChRh #1-140	5011	A019	A052	B001a	B077a
ChRh #1-141	1260	A019	A053	B013b	B017g
ChRh #1-142	1738	A018a	A049	B003a	B056a
ChRh #1-143	1023	A018a	A018b	B015b	B069b
ChRh #1-144	3493	A092a	A701b	B015b	B039a
ChRh #1-145	3871	A018b	A056b	B002	B013b
ChRh #1-146	1113	A026	A049	B001a	B017g
ChRh #1-147	8340	A018a	A032	B001a	B086a
ChRh #2-001	1076	A065b	A065b	B043c	B101
ChRh #2-002	2043	A049	A065b	B001a	B043b
ChRh #2-003	1319	A056a	A701b	B013a	B017e
ChRh #2-004	1919	A004	A052	B056b	B090
ChRh #2-005	1377	A012	A051	B015b	B056d
ChRh #2-006	1666	A009	A049	B013a	B068
ChRh #2-007	1878	A019	A048a	B015b	B017i
ChRh #2-008	1035	A028	A049	B015b	B076b
ChRh #2-009	1100	A003	A012	-	-	Mamu-B recombinant
ChRh #2-010	1793	A003	A018a	B015b	B017i
ChRh #2-011	1782	A074	A701b	B015b	B086a
ChRh #2-012	1788	A026	A057	B015c	B086a
ChRh #2-013	1917	A019	A019	B015b	B015b
ChRh #2-014	1063	A049	A057	B015c	B039a
ChRh #2-015	1667	A018a	A022	B001a	B017g
ChRh #2-016	2032	A018a	A028	B017g	B056a
ChRh #2-017	1493	A051	A051	B013a	B013a
ChRh #2-018	1050	A019	A033	B015b	B056d
ChRh #2-019	1787	A019	A063	B013a	B090
ChRh #2-020	573	A019	A048a	B039a	B039a
ChRh #2-021	1950	A018a	A056a	B056a	B077b
ChRh #2-022	1730	A028	A049	B048	B056c
ChRh #2-023	736	A019	A057	B013a	B015c
ChRh #2-024	1313	A004	A057	B001a	B069c
ChRh #2-025	1106	A026	A049	B015b	B086a
ChRh #2-026	1721	A003	A008	B001a	B025a
ChRh #2-027	877	A018a	A085	B015a	B090
ChRh #2-028	1105	A057	A701a	B001a	B069c
ChRh #2-029	1351	A007	A028	B039a	B056b
ChRh #2-030	687	A026	A122	B015b	B086a
ChRh #2-031	890	A007	A019	B013b	B056a
ChRh #2-032	727	A003	A701b	B025a	B086a
ChRh #2-033	388	A018b	A026	B025a	B056a
ChRh #2-034	352	A019	A049	B017g	B048
ChRh #2-035	978	A056a	A701b	B013a	B086a
ChRh #2-036	1406	A012	A048a	B056d	B090
ChRh #2-037	1281	A003	A018b	B047b	B076a
ChRh #2-038	1459	A028	A074	B015b	B068
ChRh #2-039	1439	A026	A074	B015b	B017g
ChRh #2-040	1423	A003	A701b	B056d	B056d
ChRh #2-041	1411	A009	A051	B015c	B015c
ChRh #2-042	1080	A018a	A018a	B017g	B017g
ChRh #2-043	1078	A051	A701b	B013a	B086a
ChRh #2-044	1300	A018b	A048a	B056c	B056c
ChRh #2-045	1413	A012	A019	B017g	B090
ChRh #2-046	1485	A003	A012	B039a	B056d
ChRh #2-047	1423	A049	A074	B013a	B068
ChRh #2-048	1636	A009	A701b	B017c	B090
ChRh #2-049	1414	A018a	A019	B056b	B056b
ChRh #2-050	1422	A026	A051	B001a	B013a
ChRh #2-051	1822	A009	A028	B068	B068
ChRh #2-052	1130	A004	A009	B090	B068
ChRh #2-053	946	A003	A224b	B001a	B069a
ChRh #2-054	1284	A003	A028	B090	B068
ChRh #2-055	1205	A009	A224b	B069a	B068
ChRh #2-056	1536	A056a	A701b	-	-	Mamu-B recombinant
ChRh #2-057	757	A018a	A051	B090	B068
ChRh #2-058	1440	A003	A224b	B017c	B069a
ChRh #2-059	1396	A040	A074	B001a	B056a
ChRh #2-060	1089	A026	A026	B013a	B015b
ChRh #2-061	1420	A041	A049	B048	B056a
ChRh #2-062	1527	A049	A049	B017g	B048
ChRh #2-063	1370	A001	A074	B056c	B090
ChRh #2-064	1757	A028	A028	B068	B068
ChRh #2-065	1684	A004	A049	B048	B090
ChRh #2-066	1247	A003	A004	B069a	B090
ChRh #2-067	1482	A019	A026	B013a	B015b
ChRh #2-068	1560	A019	A701b	B015e	B068
ChRh #2-069	1414	A026	A048a	B069a	B086a
ChRh #2-070	1406	A085	A224b	B069a	B076a
ChRh #2-071	1577	A028	A048a	B013b	B068
ChRh #2-072	1450	A040	A701b	B013a	B090
ChRh #2-073	1541	A028	A085	B001a	B023
ChRh #2-074	1550	A123	A701b	B069a	B090
ChRh #2-075	759	A028	A051	B048	B090
ChRh #2-076	1111	A004	A701b	B015e	B086a
ChRh #2-077	1447	A009	A074	B015b	B068
ChRh #2-078	1356	A056a	A701b	B028	B086a
ChRh #2-079	659	A026	A074	B015b	B017g
ChRh #2-080	571	A004	A004	B013b	B068
ChRh #2-081	1889	A056a	A074	B028	B068
ChRh #2-082	1560	A004	A019	B013a	B056a
ChRh #2-083	1023	A022	A049	B001a	B069a
ChRh #2-084	2395	A057	A701b	B015c	B023
ChRh #2-085	2634	A019	A074	B013a	B068
ChRh #2-086	1791	A018b	A041	B056b	B086b
ChRh #2-087	905	A001	A073	B045c	B048
ChRh #2-088	1504	A018a	A701b	B056a	B068
ChRh #2-089	564	A004	A019	B039c	B056c
ChRh #2-090	938	A007	A065b	B056c	B056c
ChRh #2-091	862	A019	A048a	B013a	B077b
ChRh #2-092	1074	A003	A019	B013a	B017c
ChRh #2-093	1079	A018a	A701b	B001a	B001a
ChRh #2-094	1028	A004	A018a	B017h	B017h
ChRh #2-095	1000	A001	A052	B001a	B090
ChRh #2-096	666	A019	A051	B013a	B013a
ChRh #2-097	457	A056a	A701a	B013a	B086a
ChRh #2-098	930	A026	A049	B002	B013a
ChRh #2-099	964	A019	A028	B013a	B056c
ChRh #2-100	989	A701a	A701b	B001a	B056b
ChRh #2-101	853	A018a	A026	B056c	B086a
ChRh #2-102	1086	A048a	A063	B013a	B056c
ChRh #2-103	691	A018a	A123	B056c	B069a
ChRh #2-104	903	A048a	A091	B056c	B068
ChRh #2-105	1089	A019	A049	B013a	B017g
ChRh #2-106	601	A049	A224b	B002	B069a
ChRh #2-107	606	A051	A701b	B048	B086a
ChRh #2-108	945	A010	A028	B056d	B069b
ChRh #2-109	899	A018a	A048a	B068	B068
ChRh #2-110	1090	A049	A065a	B001a	B017g
ChRh #2-111	561	A018b	A028	B017g	B047b
ChRh #2-112	972	A019	A019	B013a	B039a
ChRh #2-113	894	A009	A049	B015b	B017g
ChRh #2-114	858	A049	A057	B017g	B086a
ChRh #2-115	1324	A048a	A056a	B048	B076a
ChRh #2-116	1243	A019	A032	B013a	B090
ChRh #2-117	1283	A019	A051	B017h	B017h
ChRh #2-118	1200	A022	A074	B001a	B015b
ChRh #2-119	984	A019	A026	B013a	B018
ChRh #2-120	922	A019	A063	B086a	B090
ChRh #2-121	792	A003	A701b	B086a	B090
ChRh #2-122	898	A012	A224a	B048	B056d
ChRh #2-123	1084	A019	A049	B015a	B015c
ChRh #2-124	771	A009	A028	B015b	B077b
ChRh #2-125	1298	A026	A051	B017g	B048
ChRh #2-126	1175	A026	A074	B056b	B068
ChRh #2-127	920	A085	A224b	B069a	B076a
ChRh #2-128	1028	A701b	A701b	B015e	B090
ChRh #2-129	588	A003	A004	B013a	B017c
ChRh #2-130	529	A049	A049	B013a	B056d
ChRh #2-131	1200	A018a	A123	B015e	B086a
ChRh #2-132	1111	A048a	A074	B001a	B039a
ChRh #2-133	1036	A004	A018a	B025a	B028
ChRh #3-001	482	A032	A041	B069b	B086a
ChRh #3-002	886	A026	A051	B028	B085
ChRh #3-003	669	A004	A007	B010b	B077a
ChRh #3-004	784	A056a	A056a	B001a	B013a
ChRh #3-005	950	A019	A019	B039b	B056b
ChRh #3-006	1365	A004	A056a	B001b	B039a
ChRh #3-007	1024	A004	A026	B018	B085
ChRh #3-008	938	A026	A701b	B001a	B085
ChRh #3-009	793	A018a	A052	B069a	B101
ChRh #3-010	408	A032	A032	B001a	B056b
ChRh #3-011	948	A004	A018b	B001a	B056d
ChRh #3-012	875	A019	A074	B039a	B077a
ChRh #3-013	705	A032	A224b	B001a	B017g
ChRh #3-014	1114	A028	A224a	B017g	B039a
ChRh #3-015	806	A010	A048a	B056a	B101
ChRh #3-016	969	A004	A056b	B013a	B015c
ChRh #3-017	1641	A003	A056b	B017g	B056a
ChRh #3-018	578	A003	A028	B001a	B001a
ChRh #3-019	393	A003	A049	B003a	B056d
ChRh #3-020	716	A052	A117	B001a	B056b
ChRh #3-021	379	A011	A032	B001a	B048
ChRh #3-022	1533	A003	A008	B056a	B069a
ChRh #3-023	1324	A001	A018a	B015a	B056c
ChRh #3-024	951	A028	A056a	B039a	B077b
ChRh #3-025	1951	A003	A026	B003a	B015b
ChRh #3-026	861	A028	A057	B056b	B068
ChRh #3-027	1370	A003	A048a	B003a	B056a
ChRh #3-028	1249	A019	A043	B015b	B077a
ChRh #3-029	792	A049	A085	B048	B048
ChRh #3-030	1205	A051	A051	B048	B048
ChRh #3-031	643	A051	A051	B069a	B106
ChRh #3-032	548	A049	A052	B002	B003a
ChRh #3-033	793	A040	A052	B039a	B056b
ChRh #3-034	895	A052	A063	B002	B003a
ChRh #3-035	572	A004	A019	B024c	UNK
ChRh #3-036	693	A057	A224a	B013b	B048
ChRh #3-037	666	A018a	A049	B001a	B015d
ChRh #3-038	548	A007	A007	B002	B080
ChRh #3-039	360	A701a	A701a	B028	B076b
ChRh #3-040	372	A003	A056b	B001a	B056b
ChRh #3-041	619	A018a	A091	B017c	B056a
ChRh #3-042	617	A004	A052	B010b	B056b
ChRh #3-043	521	A018a	A041	B015d	B023
ChRh #3-044	871	A051	A063	B015b	B048
ChRh #3-045	319	A019	A063	B015b	B039a
ChRh #3-046	636	A041	A048a	B013b	B137
ChRh #3-047	755	A053	A701b	B001a	B056b
ChRh #3-048	638	A018a	A019	B013a	B023
ChRh #4-001	11944	A007	A007	B015a	B085
ChRh #4-002	3612	A091	A091	B047b	B069a
ChRh #4-034	1202	A002b	A018b	B003a	B015b
ChRh #4-004	2297	A018a	A041	B101	B145
ChRh #4-005	1560	A010	A085	B039a	B043c
ChRh #4-006	2883	A010	A052	B056b	B069b
ChRh #4-007	793	A004	A224b	B001a	B069a
ChRh #4-008	318	A022	A105	B013a	B025a
ChRh #4-009	374	A004	A018a	B001a	B076b
ChRh #4-010	997	A003	A004	B043b	B043b
ChRh #4-011	8100	A003	A018b	B017k	B086d
ChRh #4-012	972	A004	A019	B013a	B013b
ChRh #4-013	422	A019	A056b	B056a	B069a
ChRh #4-014	484	A007	A026	B056a	B090
ChRh #4-015	1267	A001	A004	B002	B090
ChRh #4-016	1300	A007	A224b	-	-	Mamu-B recombinant
ChRh #4-017	998	A018a	A074	B085	B087a
ChRh #4-018	797	A028	A053	B086b	B091
ChRh #4-019	1122	A009	A049	B001a	B106
ChRh #4-020	8808	A027	A027	B003a	B003a
ChRh #4-021	1073	A022	A063	B001a	B045a
ChRh #4-022	699	A018a	A048b	B001a	B001a
ChRh #4-023	1106	A004	A052	B003a	B013b
ChRh #4-024	5230	A018b	A701b	B137	B068
ChRh #4-025	791	A018b	A057	B001d	B013b
ChRh #4-026	715	A056b	A092a	B001a	B056a
ChRh #4-027	1038	A049	A085	B002	B056d
ChRh #4-028	2365	A004	A027	B001a	B003a
ChRh #4-029	1056	A026	A085	B002	B076a
ChRh #4-030	824	A019	A019	B039b	B039b
ChRh #4-031	835	A010	A032	B017h	B017h
ChRh #4-032	1222	A004	A026	B025a	B145
ChRh #4-003	914	A018b	A107	B001a	B069a
ChRh #4-033	978	A052	A065b	B056d	B069a
ChRh #4-035	507	A004	A701b	B013b	B039c
ChRh #4-036	990	A041	A224b	B017c	B086b
ChRh #4-037	467	A004	A065a	B003b	B056a
ChRh #4-038	1068	A052	A065b	B056d	B069a
ChRh #4-039	1233	A002b	A018b	B003a	B015b
ChRh #4-040	1546	A007	A019	B076a	B080
ChRh #4-041	840	A012	A022	B001a	B039a
ChRh #4-042	930	A004	A009	B015c	B068
ChRh #4-043	1299	A018b	A105	B013a	B056c
ChRh #4-044	1032	A010	A052	B056b	B069b
ChRh #4-045	9963	A003	A019	B004	B015b
ChRh #4-046	1046	A010	A019	B001a	B085
ChRh #5-001	981	A001	A019	B056b	B086c
ChRh #5-002	1776	A028	A028	B001a	B069b
ChRh #5-003	1147	A018b	A123	B056b	B077a
ChRh #5-004	1395	A004	A224b	B025a	B056b
ChRh #5-005	1737	A004	A018b	B001a	B002
ChRh #5-006	683	A018a	A019	B043b	B048
ChRh #5-007	1802	A003	A003	B013a	B015c
ChRh #5-008	1759	A001	A056b	B001a	B090
ChRh #5-009	1407	A004	A056a	B045a	UNK
ChRh #5-010	796	A224b	A701b	B069a	B069a
ChRh #5-011	1725	A004	A049	B010b	B056a
InRh animals
InRh #1-001	566	A001	A001	B001a	B001a
InRh #1-002	625	A002a	A105	B017a	B017d
InRh #1-003	491	A002a	A004	B015a	B055
InRh #1-004	575	A001	A224a	B001a	B045a
InRh #1-005	687	A004	A006	B001a	B001a
InRh #1-006	864	A008	A012	B043a	B045a
InRh #1-007	798	A008	A008	B015a	B017a
InRh #1-008	629	A002a	A006	B024a	B024a
InRh #1-009	800	A008	A008	B015a	B017a
InRh #1-010	613	A008	A105	B017a	B017d
InRh #1-011	540	A001	A004	B008	B047a
InRh #1-012	408	A004	A008	B008	B017a
InRh #1-013	638	A001	A004	B001a	B001a
InRh #1-014	438	A006	A019	B024a	B055
InRh #1-015	380	A007	A008	B015a	B024a
InRh #1-016	581	A002a	A028	B045b	B047a
InRh #1-017	737	A002a	A012	B015a	B043a
InRh #1-018	598	A008	A019	B024a	B055
InRh #1-019	513	A012	A019	B055	B055
InRh #1-020	482	A012	A012	B043a	B055
InRh #1-021	784	A008	A008	B015b	B015b
InRh #1-022	839	A002a	A019	B001a	B012b
InRh #1-023	1019	A002a	A008	B001a	B017a
InRh #1-024	754	A006	A008	B015a	B024a
InRh #1-025	729	A002a	A008	B017a	B028
InRh #1-026	546	A007	A019	B008	B017a
InRh #1-027	569	A004	A008	B017a	B048
InRh #1-028	885	A001	A008	B017a	B047a
InRh #1-029	1987	A001	A008	B015a	B069a
InRh #1-030	803	A004	A105	B001a	B017e
InRh #1-031	663	A008	A012	B015b	B043a
InRh #1-032	381	A002a	A006	B001a	B001a
InRh #1-033	853	A008	A016	B015a	B024a
InRh #1-034	721	A004	A004	B001a	B012b
InRh #1-035	523	A006	A007	B008	B024a
InRh #1-036	765	A001	A224a	B008	B047a
InRh #1-037	320	A012	A026	B043a	B093
InRh #1-038	427	A006	A105	B017d	B024a
InRh #1-039	574	A001	A006	B012a	B024a
InRh #1-040	615	A001	A002a	B001a	B001a
InRh #1-041	456	A006	A008	B001a	B055
InRh #1-042	687	A002a	A002a	B012b	B043a
InRh #1-043	970	A002a	A012	B015a	B043a
InRh #1-044	677	A002a	A019	B015a	B055
InRh #1-045	617	A001	A002a	B001a	B024a
InRh #1-046	695	A001	A001	B012b	B012b
InRh #1-047	820	A001	A008	B017a	B047a
InRh #1-048	1090	A105	A224a	B017a	B017d
InRh #1-049	496	A008	A224a	B015b	B017a
InRh #2-001	480	A002a	A008	B008	B024a
InRh #2-002	1381	A004	A006	B024a	B048
InRh #2-003	783	A002a	A002a	B055	B080
InRh #2-004	500	A008	A008	B045a	B055
InRh #2-005	938	A022	A028	B001a	B091
InRh #2-006	476	A002a	A004	B055	B056a
InRh #2-007	857	A008	A012	B001a	B015a
InRh #2-008	955	A004	A008	B047a	B055
InRh #2-009	1216	A001	A004	B024a	B043a
InRh #2-010	2184	A004	A008	B001a	B055
InRh #2-011	1611	A006	A008	B001a	B012a
InRh #2-012	410	A002a	A004	B012b	B024a
InRh #2-013	369	A008	A025	B015a	B017a
InRh #2-014	820	A008	A023	B001a	B047a
InRh #2-015	474	A004	A008	B012b	B048
InRh #2-016	1503	A008	A025	B012b	B069a
InRh #2-017	1225	A008	A012	B012b	B043a
InRh #2-018	620	A001	A055	B015b	B024a
InRh #2-019	1538	A002a	A019	B017a	B043a
InRh #2-020	1237	A001	A004	B012b	B015a
InRh #2-021	1616	A004	A006	B002	B012b
InRh #2-022	1388	A006	A008	B008	B024a
InRh #2-023	440	A012	A023	B024a	B024a
InRh #2-024	1082	A004	A007	B001a	B055
InRh #2-025	567	A001	A001	B015b	B043b
InRh #2-026	1503	A008	A074	-	-	Mamu-B recombinant
InRh #2-027	768	A001	A023	B024a	B047a
InRh #2-028	535	A004	A008	B001a	B069a
InRh #2-029	1349	A002a	A004	B001a	B015a
InRh #2-030	1847	A002a	A023	B001a	B055
InRh #2-031	690	A001	A016	B024a	B043b
InRh #2-032	1006	A004	A701a	B001c	B012b
InRh #2-033	606	A008	A023	B001a	B012a
InRh #2-034	1321	A011	A026	B008	B017f
InRh #2-035	1475	A007	A008	B055	B029
InRh #2-036	1465	A002a	A004	B001a	B043a
InRh #2-037	1040	A002a	A007	B008	B012b
InRh #2-038	1179	A002a	A008	B012b	B043a
InRh #2-039	981	A004	A004	B012b	B048
InRh #2-040	1369	A004	A026	B001a	B017c
InRh #2-041	1779	A004	A052	B012b	B056b
InRh #2-042	2058	A001	A224a	B012b	B024a
InRh #2-043	952	A011	A011	B017a	B017a
InRh #2-044	1527	A008	A026	B001b	B001b
InRh #2-045	867	A007	A008	B001a	B047a
InRh #2-046	1200	A001	A002a	B043b	B055
InRh #2-047	447	A002a	A004	B001a	B012a
