# Supplementary material for: Major Histocompatibility Complex Class I Haplotype Diversity in Chinese Rhesus Macaques
Source: G3 (Bethesda). 2013 Jul 1;3(7):1195–201. doi: 10.1534/g3.113.006254 (PMC3704247; doi:10.1534/g3.113.006254)
Supplement: Supporting Information [file supp_g3.113.006254_TableS3.xls]

## Sheet: TableS3
Table S3 Allelic variants identified in the core set of 51 Chinese-origin and 96 Indian-origin rhesus macaques. Slashes in the allele names indicate ambiguity beyond the lineage level; dashes in the Immuno Polymorphism Database (IPD) accession numbers indicates no number currently assigned. Major alleles from lineage groups unique to Chinese rhesus macaques are highlighted in red; those unique to…
Mamu Allele Name	Population	# ChRh Animals	# InRh Animals	Novel/ Extension	IPD Accession #(s)	GenBank Accession #(s)
A1*001:01	InRh	0	22		MHC01865	AJ539307,FJ588547,U50836
A1*001:02	InRh	0	1		MHC01803	AM295885
A1*002:01	InRh	0	27		MHC01866	AJ539308,U50837
A1*002:nov:01	InRh	0	1	novel	-	KC205288
A1*002:nov:02	ChRh	1	0	novel	-	KC205289
A1*003:03/w:01/w:11	ChRh	1	0		MHC01807/-/-	AM295889,EU870860/EU334706/GU233015
A1*003:04	ChRh	1	0		MHC01808	AM295890,EU870861
A1*003:05	ChRh	1	0		MHC01809	AM295891,EU870862
A1*003:06	Both	1	5		MHC01881	AJ542574
A1*004:01:01/01:02/06/w:05	Both	3	28		MHC01890/MHC01810/MHC03690/-	FN396407,U41380/AB444866,AM295892,EU870863/FN985471/GU233019
A1*004:02:01/02:02/w:01/w:02/w:04	ChRh	2	0		MHC01811/MHC01693/-/-/-	AM295893,EU870864/EU262738,GU080238/EU403491/EU403492/EU403546
A1*004:03	ChRh	1	0		MHC01244	EF580156,EU334688
A1*004:nov:02	ChRh	1	0	novel	-	KC205290
A1*006:02	InRh	0	13		MHC01873	AJ542567
A1*006:nov:02	ChRh	1	0	novel	-	KC205291
A1*007:01	InRh	0	6		MHC01895	U41832
A1*007:02	InRh	0	1		MHC01896	AF157397
A1*007:04	ChRh	2	0		MHC01813	AM295897,EF394354,EU682510,EU870866,GU190191
A1*007:w:01/w:02	ChRh	1	0		-/-	EU334696/EU334697
A1*008:01:01	Both	1	42		MHC01903	AF243179
A1*009:01/w:01	ChRh	1	0		MHC03347/-	FJ236924,GQ902075/EU334728
A1*010:01/w:01	ChRh	1	0		MHC01227/-	AM295894,EF580139,EU870865/GU233020
A1*010:02	ChRh	2	0		MHC01812	AM295895
A1*010:nov:01	ChRh	1	0	novel	-	KC205292
A1*011:01/04	InRh	0	3		MHC01887/MHC01884	AF199357/AJ542579
A1*011:02	ChRh	1	0		MHC01228	AM295896,EF580140
A1*012:01	InRh	0	11		MHC01897	AF157398
A1*012:w:01	ChRh	1	0		-	EU403563
A1*016:01	InRh	0	2		MHC01879	AJ542572
A1*018:01/05	ChRh	1	0		MHC01814/MHC01979	AB444927,AM295898,EU870867/EU305653
A1*018:02	ChRh	3	0		MHC01815	AM295899,EU870868,FJ178829,FJ236912
A1*018:03/06/w:03	ChRh	2	0		MHC01816/MHC02080/-	AM295900,EU669671,FJ236923,GQ902071/EU551176/EU334720
A1*018:04/w:02/w:04/w:06	ChRh	2	0		MHC01240/-/-/-	EF580152,EU334711,FJ236925,GU190192/EU334713/EU403494/GU233023
A1*018:nov:01	ChRh	3	0	novel	-	KC205293
A1*018:nov:02	ChRh	1	0	novel	-	KC205294
A1*019:01	InRh	0	5		MHC01880	AJ542573
A1*019:02/07/w:12	ChRh	2	0		MHC01817/MHC02800/-	AB444900,AM295901,EU669670,EU870869/AB444899/GU233025
A1*019:03	ChRh	1	0		MHC01818	AM295902,EU870870
A1*019:05/w:04/w:05/w:08/w:15/ w:16	ChRh	1	0		MHC02162/-/-/-/-/-	AB444901,EU334714,EU418504,EU682512/EU403495/EU403496/EU403499/GU233028/GU233052
A1*019:nov:01	InRh	0	1	novel	-	KC205295
A1*019:nov:03	InRh	0	1	novel	-	KC205296
A1*022:01/02/04/w:04	Both	1	1		MHC01229/MHC01241/MHC03599/-	AB444895,AM295904,EF580141,EU669669,EU682507,EU870873,GU190193/EF580153/GU592057/GU233049
A1*023:01/02	InRh	0	5		MHC01882/MHC02803	AJ542575/AB444874
A1*025:01	InRh	0	2		MHC01883	AJ542577
A1*026:01/w:01/w:05	Both	3	4		MHC01224/-/-	AJ542578,EF580136,EU870874,FJ236909,FJ236927,FJ236930,GQ902074/EU334700/GU233029
A1*026:03	ChRh	1	0		MHC02352	AB477385,EU403505,EU828528
A1*027:nov:01	ChRh	1	0	extension	-	GQ153352
A1*028:03/w:01/w:03/w:06/w:08/ w:09	Both	2	2		MHC01905/-/-/-/-/-	EF112561,EU334702,FN985472/EU334703/EU334705/GU233070/GU233072/GU233073
A1*028:06/07	ChRh	1	0		MHC02805/MHC03533	AB444924/AB444923,GU233071,HM594291
A1*032:01:01/01:02/04/w:04	ChRh	1	0		MHC01230/MHC01692/MHC03621/-	AM295908,EF580142/EU262737,FJ236921,FJ236937,GQ902072/GU592082/GU592083
A1*033:01/w:01	ChRh	1	0		MHC01823	AM295909/EU403509
A1*040:01/w:02/w:03	ChRh	1	0		MHC01824/-/-	AM295910,EU870876/EU403511/GU233031
A1*041:02/w:02/w:04	ChRh	1	0		MHC02085/-/-	EU334717,EU429608,FN985475/EU403514/GU233032
A1*043:01/w:05	ChRh	2	0		MHC01690/-	AB444869,EU252157,FN396404,GU120061/AB444873
A1*048:01:01/01:02/w:01	ChRh	2	0		MHC01827/MHC02161/-	AM295913/EU334730,EU682511,GU190194/EU403516
A1*049:01	ChRh	1	0		MHC01828	AM295914,FJ236922,GQ902073
A1*049:02/03/04/05/w:02/w:06/w:11/ w:12/w:14/w:16	ChRh	3	0		MHC02160/MHC02203/MHC02808/MHC03611/-/-/-/-/-/-	AB444880,EU334722,EU403547,EU682509,FJ236928,GU190195/EU334723,EU753185/AB444881,AB477421, FN396402/GU592071/EU334731/EU403520/GU233034/GU233035/GU233037/GU233039
A1*051:01/w:02/w:07/w:08	ChRh	3	0		MHC01830/-/-/-	AM295916,EU870877,FJ236913/EU403527/GU233042/GU233043
A1*052:01/w:02/w:05	Both	4	1		MHC01231/-/-	AB444890,AM295917,EF580143,EU870878/EU403535/GU233048
A1*053:01/02/w:01	ChRh	1	0		MHC01831/MHC02157/-	AM295918/EU551177/EU403536
A1*054:02	Both	2	1		MHC01833	AM295920,EU870879
A1*055:01	Both	1	1		MHC02407	EU822508
A1*056:02:01	ChRh	2	0		MHC01835	AB444936,AB477384,AM295922,EU870880
A1*056:03/w:02	ChRh	1	0		MHC01688/-	EU252155/EU334726
A1*056:w:01	ChRh	1	0			EU334725
A1*057:03/05/w:04	ChRh	1	0		MHC03348/MHC03609/-	EU334727,GU057837/GU592068/EU512900
A1*060:01	ChRh	1	0		MHC02200	EU418505
A1*060:nov:01	ChRh	1	0	novel	-	KC205297
A1*063:nov:01	ChRh	1	0	novel	-	KC205298
A1*065:01/w:01	ChRh	3	0		MHC02202/-	AB430441,AB444921,EU334735,EU418506/AB444922
A1*073:01	ChRh	1	0		MHC01906	EF112574
A1*074:01/06/w:01	ChRh	3	0		MHC01907/MHC03606/-	EF394351,EU334699,GQ902065/GU592064/EU334698
A1*074:nov:01	InRh	0	1	novel	-	KC205299
A1*085:01/05	ChRh	3	0		MHC01695/MHC03596	EU262740,GQ902067/GU592054
A1*090:01	ChRh	1	0		MHC03601	GU592059
A1*090:nov:02	ChRh	1	0	novel	-	KC205300
A1*090:nov:03	ChRh	1	0	novel	-	KC205301
A1*091:01	ChRh	1	0		MHC01689	EU252156
A1*091:02/03/w:01	ChRh	1	0		MHC02159/MHC03610/-	EU334692,EU682508/GU592069/EU403543
A1*092:01	ChRh	1	0		MHC01694	EU262739
A1*105:02/w:01	InRh	0	5		MHC02813/-	AB444896/AB496709
A1*107:01	ChRh	1	0		MHC02809	AB444887
A1*108:nov:02	ChRh	3	0	novel	-	KC205302
A1*122:01/nov:01	ChRh	1	0		MHC03693/-	FN985477,GU233033/KC205392
A2*01:01/02	ChRh	6	0		MHC01899/MHC01243	EF611162/EF580155,EU334733,EU870881,FJ236914,FJ236915,FJ236926,GQ902069
A2*05:01	InRh	0	9		MHC01891	U41831
A2*05:02:01/02:04	Both	5	4		MHC01892/MHC01909	AF157394/EF112554
A2*05:03:01/03:02	Both	4	10		MHC01838/MHC01839	AF157395,AM295925,EF112530/AB444910,AM295930
A2*05:04:01	InRh	0	13		MHC01893	AF157396,NM_001048246
A2*05:04:02/40	ChRh	3	0		MHC01840/MHC02530	AM295926,EF057836/FJ178823
A2*05:04:03/10/14/w:15	ChRh	7	0		MHC01911/MHC01871/MHC01842/-	EF057838/AB444907,AJ551319/AM295928,GU057838/FJ236934
A2*05:04:04	InRh	0	1		MHC01912	EF057839
A2*05:06	ChRh	3	0		MHC01868	AJ551316
A2*05:07	InRh	0	7		MHC01869	AJ551317
A2*05:09/w:12	Both	2	2		MHC01870/-	AJ551318/GU233058
A2*05:11/28/32:02	Both	1	5		MHC01872/MHC01917/MHC02821	AJ551320/EF112534/AB444920
A2*05:12/37	ChRh	1	0		MHC01913/MHC01926	EF112532/EF112551
A2*05:13/15:02	Both	3	1		MHC01841/MHC01914	AM295927,EF112540/EF112543
A2*05:15:01	ChRh	1	0		MHC01843	AM295929,EF112546
A2*05:18	ChRh	1	0		MHC01845	AM295932,EF112536
A2*05:19	ChRh	2	0		MHC01846	AM295933,EF112542
A2*05:21	ChRh	1	0		MHC01848	AM295935
A2*05:22/w:03/w:06	ChRh	4	0		MHC01849/-/-	AB444911,AM295936,EF112531/EU334734/EU512902
A2*05:24	ChRh	2	0		MHC01851	AM295938,EF112549,EU870882
A2*05:25	ChRh	1	0		MHC01852	AM295939,EF112537
A2*05:27	ChRh	1	0		MHC01916	EF057835,GU233054
A2*05:29	Both	2	3		MHC01918	EF112535,FJ544407
A2*05:30	ChRh	2	0		MHC01919	EF112538
A2*05:31	ChRh	1	0		MHC01920	AB444908,EF112541
A2*05:36/43	ChRh	1	0		MHC01925/MHC02534	EF112550/FJ178827
A2*05:nov:01	ChRh	1	0	extension	-	GQ153353
A2*05:nov:04	InRh	0	2	novel	-	KC205303
A2*05:nov:05	InRh	0	1	novel	-	KC205304
A2*05:nov:06	ChRh	1	0	novel	-	KC205305
A2*24:01	Both	1	5		MHC01886	AJ542576
A2*24:03	ChRh	4	0		MHC01855	AM295942,GQ902068
A3*13:02/04	InRh	0	22		MHC01875/MHC01888	AF157400,AJ542569/AY707076
A3*13:03/11	InRh	0	41		MHC01876/MHC01904	AF157401,AJ542571/AF518412,GQ387653
A3*13:05/10	InRh	0	5		MHC01877/MHC01900	AJ551321/EF186797
A3*13:06	InRh	0	2		MHC01878	AJ542570
A3*13:07	ChRh	1	0		MHC01856	AM295943
A3*13:08	ChRh	1	0		MHC01927	EF112555
A3*13:09	ChRh	1	0		MHC01928	EF112556
A3*13:12	ChRh	1	0		MHC02526	FJ178831
A3*13:nov:02	ChRh	2	0	novel	-	KC205306
A3*13:nov:03	ChRh	1	0	novel	-	KC205307
A3*13:nov:04	ChRh	1	0	novel	-	KC205308
A3*13:nov:05	InRh	0	3	novel	-	KC205309
A4*01:01	ChRh	2	0		MHC01929	EF112559
A4*01:02:01	ChRh	2	0		MHC01930	EF394352
A4*02:02	ChRh	2	0		MHC01932	EF112558
A4*02:03	ChRh	1	0		MHC01933	EF394353
A4*02:04	ChRh	3	0		MHC01934	EF394350
A4*02:05	ChRh	2	0		MHC02529	FJ178834
A4*02:nov:01	ChRh	1	0	novel	-	KC205310
A4*14:02	ChRh	1	0		MHC02527	FJ178832,GQ471883
A4*14:03:01/09/w:05/w:06	Both	31	56		MHC01226/MHC02186/-/-	AB444876,AF519897,AY707077,EF580138,EU870883,GU080236/EU669868/GU233063/GU233064
A4*14:04	Both	3	1		MHC01857	AB444878,AM295944
A4*14:05	ChRh	1	0		MHC01935	EF112560,GU233062
A4*14:06	ChRh	1	0		MHC01936	EF394355,GU233060
A4*14:08	ChRh	2	0		MHC02090	EU429613,GU233061
A4*14:10	InRh	0	4		MHC03382	GU130438
A4*14:nov:05	ChRh	1	0	novel	-	KC205311
A4*14:nov:06	ChRh	1	0	novel	-	KC205312
A4*14:nov:07	ChRh	1	0	novel	-	KC205313
A4*14:nov:08	ChRh	1	0	novel	-	KC205314
A4*14:nov:09	InRh	0	2	novel	-	KC205315
A4*14:nov:10	InRh	0	1	novel	-	KC205316
A5*30:01:02	ChRh	2	0		MHC01859	AB444882,AM295946
A5*30:03	ChRh	5	0		MHC01861	AM295947
A5*30:04	ChRh	5	0		MHC02201	EU422996
A5*30:nov:01	ChRh	1	0	novel	-	KC205317
A5*30:w:04	ChRh	2	0		-	GU233065
A6*01:04	InRh	0	8		MHC02411	EU934761
A6*01:05	InRh	0	2		MHC02824	AB444909,AB444937
A6*01:nov:02	Both	11	7	novel	-	KC205318
A6*01:nov:03	ChRh	2	0	novel	-	KC205319
A6*01:nov:04	ChRh	1	0	novel	-	KC205320
A6*01:nov:05	InRh	0	1	novel	-	KC205321
A7*01:01	ChRh	1	0		MHC01863	AM295950
A7*01:02	Both	1	1		MHC01864	AM295951,EU870884
A7*01:03/w:03	ChRh	3	0		MHC01232/-	AM295952,EF580144,EU870885,FJ236910,GQ902070/EU403558
B*001:01:01	Both	4	33		MHC02219	AB477408,AJ556874,U42837
B*001:01:02/03	Both	5	1		MHC02172/MHC03466	AM902529,EU682524,GU198752/GU080240
B*001:02/w:01	InRh	0	1		MHC02423/-	FJ009193/EF581089
B*002:01/w:01	Both	3	1		MHC02220/-	AB477407,U41833/AB477393
B*002:02/w:02	ChRh	1	0		MHC02170	EU682522/EF581074
B*003:01:01/02	ChRh	2	0		MHC02169/MHC02158	EU682521,FJ236918,FJ236920,GU080242,GU190197,U41825/EU551175
B*004:01	ChRh	2	0		MHC02221	AB477405,GU190198,U41826
B*005:01	ChRh	2	0		MHC02222	GQ902077,U41827
B*005:02	Both	2	14		MHC02147	AB535753,EU589240
B*006:01	InRh	0	9		MHC02223	U41828
B*007:01	InRh	0	1		MHC02224	U41829
B*007:02/03/w:02	Both	12	32		MHC02171/MHC01237/-	AB477409,AJ556875,EU682523,GU190199/AB477412,AJ556876,EF580149,EU682528,GU190200/GU592144
B*007:04:01	ChRh	3	0		MHC02243	AM902528,GQ902078
B*008:01	InRh	0	9		MHC02225	U41830
B*010:01/w:01	ChRh	1	0		MHC02173/-	AM902538,EU682525,GU190201/EF581080
B*011:nov:01	ChRh	1	0	novel	-	KC205322
B*012:01	InRh	0	21		MHC02333	AF243178
B*013:01	ChRh	3	0		MHC02244	AM902539,GU057843
B*013:03	ChRh	2	0		MHC02300	AM902563
B*013:04	ChRh	2	0		MHC04073	GQ131740,GQ153406
B*014:01	ChRh	4	0		MHC02245	AM902540
B*015:02/w:03	ChRh	2	0		MHC02247/-	AM902542,EF581078/GU592099
B*015:04:01/04:02	Both	2	14		MHC02277/MHC04350	AB535751,AJ556891/EF581077
B*015:05	Both	4	6		MHC01238	EF362448,EF580150,GU190204
B*016:01/w:02	ChRh	2	0		MHC02248/-	AM902543,EF581086/EF581087
B*017:01	InRh	0	17		MHC02227	AF199358
B*017:02	ChRh	1	0		MHC01250	EF580162
B*017:03	Both	3	1		MHC02168	AM902533,EU682520
B*017:nov:01	InRh	0	6	novel	-	KC205323
B*017:nov:02	ChRh	2	0	novel	-	KC205324
B*018:02	ChRh	1	0		MHC04039	GQ131741
B*019:01:01/01:02	Both	1	23		MHC02250/MHC03669	AJ556877/GQ471886
B*021:01	Both	1	1		MHC02253	AJ556879,GQ387657
B*022:01	InRh	0	17		MHC02256	AJ556880
B*023:01	ChRh	2	0		MHC02257	AM902530
B*024:01	InRh	0	22		MHC01233	AJ556881,EF580145
B*027:01	InRh	0	1		MHC02260	AJ556882
B*027:02	ChRh	2	0		MHC02261	AM902559
B*027:03/04	InRh	0	11		MHC01978/MHC03682	EU305652/FN985461
B*028:01	Both	1	1		MHC02262	AJ556883
B*029:01:01/01:02	InRh	0	18		MHC01976/MHC02266	EU305650/AJ556884
B*030:01	InRh	0	25		MHC02228	AF157402
B*030:02/05	Both	11	34		MHC02148/MHC02413	AJ556885,EU589241/EU934763
B*030:03:01/03:03	Both	1	15		MHC02229/MHC02268	EF219481,EF372278/AM902547
B*030:03:02/04/06	ChRh	1	0		MHC02267/MHC02269/MHC03799	AM902546/AM902548/HM594292
B*030:nov:02	InRh	0	1	novel	-	KC205325
B*031:01	InRh	0	18		MHC02230	EF602319
B*031:02	ChRh	1	0		MHC02149	EU589242
B*031:03	InRh	0	3		MHC02415	EU934765
B*033:01	ChRh	1	0		MHC02271	AM902550
B*034:01/02/w:01	ChRh	1	0		MHC02272/MHC03680/-	AM902551,EF581081/FN985459,GU592150/EF581082
B*034:nov:01	ChRh	3	0	novel	-	KC205326
B*035:01/02	ChRh	4	0		MHC02273/MHC03686	AM902552/FN985466
B*036:01:01	Both	1	3		MHC02274	AJ556886
B*036:01:02	ChRh	2	0		MHC02166	EU682518
B*036:02/w:03	ChRh	3	0		MHC02175/-	AJ556887,EU682527,GU190202/GU592112
B*036:nov:01	ChRh	1	0	novel	-	KC205327
B*037:01/w:03	Both	6	4		MHC02275/-	AB477401,AJ556888,GU080239/GU592141
B*038:01	InRh	0	5		MHC02276	AJ556889
B*038:02	ChRh	3	0		MHC02894	AB477391,FN396410,GQ153412,GU130439
B*039:01	ChRh	6	0		MHC01234	AB477411,AJ556890,EF580146,GU190203
B*041:01	InRh	0	4		MHC02278	AJ556892
B*042:01	ChRh	1	0		MHC02279	AM902553
B*043:01	Both	1	15		MHC01235	AB477403,AJ556893,EF580147
B*044:01:01/03/06	Both	9	14		MHC02280/MHC02282/MHC03547	AJ556894/AM902557/AB540205
B*044:04/07	ChRh	2	0		MHC02283/MHC03674	AM902558/FN985454
B*044:05	InRh	0	1		MHC02150	EU589243
B*045:02/w:06/w:08	ChRh	3	0		MHC02285/-/-	AJ556896/GU592106/GU592108
B*045:03/w:02/w:03	Both	1	3		MHC01255/-/-	EF580167,EU157186/EF581069/EF581070
B*045:04	ChRh	2	0		MHC02165	EU682517
B*045:07	InRh	0	1		MHC03540	AB477389,AB540187
B*045:nov:01	Both	6	5	extension	-	GQ153381
B*045:nov:02	ChRh	18	0	extension	-	GQ153389
B*045:nov:05	Both	1	1	extension	-	GQ153425
B*045:nov:06	ChRh	1	0	extension	-	GQ153435
B*045:nov:07	ChRh	2	0	novel	-	KC205328
B*045:nov:08	ChRh	2	0	novel	-	KC205329
B*045:nov:09	ChRh	1	0	novel	-	KC205330
B*045:nov:10	ChRh	1	0	novel	-	KC205331
B*046:01:01/09/15	Both	5	29		MHC01975/MHC01974/MHC02410	AJ556897,EU305649/EU305648/EU915284
B*046:01:02	Both	5	1		MHC02334	EF057844
B*046:02:01	ChRh	2	0		MHC02336	EF057841
B*046:03:01/05/07/10/14/17/18	Both	24	1		MHC02337/MHC02340/MHC02342/MHC02093/MHC02344/MHC02536/MHC03548	AB477397,EF057842/EF112570/EF112572/EU429616/EF173298/FJ178836/AB477398
B*046:04/13/16	ChRh	1	0		MHC02339/MHC02185/MHC02535	EF057843/EU669867/FJ178835
B*046:11	ChRh	1	0		MHC02094	EU429617
B*046:12	ChRh	1	0		MHC02095	EU429618
B*046:19	InRh	0	1		MHC03549	AB540193
B*046:nov:05	Both	4	5	extension	-	GQ153375
B*047:01	InRh	0	9		MHC02286	AF519900,AJ556898
B*047:02/04	ChRh	2	0		MHC02287/MHC02289	AJ556899/AM902561
B*048:01	InRh	0	4		MHC02290	AJ556900
B*049:01	InRh	0	5		MHC02291	AJ844603
B*050:02/w:01	Both	9	7		MHC02292/-	AJ620415,FN396411/GU592124
B*051:01	Both	4	1		MHC02231	EF362449
B*051:03:01/03:02	Both	6	4		MHC02233/MHC02612	EF362451/FJ430690
B*051:04/nov:01/nov:02	Both	5	15		MHC02187/-/-	EU669869/KC205393/KC205394
B*051:05	Both	3	1		MHC02189	EU669871
B*051:nov:03	ChRh	2	0	novel	-	KC205332
B*052:01	InRh	0	17		MHC02234	EF457755
B*053:02	InRh	0	16		MHC02294	AJ844604
B*054:01	Both	1	2		MHC02295	AJ556902
B*054:nov:02	ChRh	1	0	novel	-	KC205333
B*054:nov:03	ChRh	1	0	novel	-	KC205334
B*054:nov:04	InRh	0	1	novel	-	KC205335
B*055:01	InRh	0	16		MHC02296	AJ556903
B*055:nov:01	InRh	0	1	novel	-	KC205336
B*056:01/w:01	Both	9	1		MHC02297/-	AM902562,GQ902079/GU592133
B*056:02	ChRh	1	0		MHC02614	FJ380946
B*056:03	ChRh	3	0		MHC03553	AB540195,GQ153385
B*056:04	ChRh	1	0		MHC03554	AB540207
B*056:nov:01	InRh	0	1	novel	-	KC205337
B*057:01	InRh	0	26		MHC02298	AJ844605
B*057:02	Both	3	37		MHC02235	EF362452
B*057:03	ChRh	1	0		MHC04041	GQ131737
B*057:04/05	InRh	0	12		MHC03342/MHC02259	GQ387658/AJ844602
B*057:06	Both	1	3		MHC02414	AB477402,EU934764
B*057:nov:03	ChRh	1	0	novel	-	KC205338
B*058:02	InRh	0	15		MHC02299	AJ556904
B*058:nov:01	InRh	0	2	novel	-	KC205339
B*060:01	InRh	0	6		MHC02188	EU669870
B*060:02	Both	2	36		MHC02301	AJ556905
B*060:03	Both	5	1		MHC02416	EU934766
B*060:04/w:02	Both	12	5		MHC03474/-	AB477394,GU057844/FJ236933
B*060:nov:01	ChRh	2	0	extension	-	GQ153390
B*060:nov:02	ChRh	2	0	extension	-	GQ153397
B*060:nov:06	ChRh	2	0	extension	-	GQ153416
B*060:nov:07	ChRh	3	0	novel	-	KC205340
B*060:nov:08	ChRh	2	0	novel	-	KC205341
B*060:nov:09	ChRh	1	0	novel	-	KC205342
B*060:nov:10	ChRh	1	0	novel	-	KC205343
B*060:nov:11	ChRh	1	0	novel	-	KC205344
B*060:nov:12	Both	1	1	novel	-	KC205345
B*061:01	InRh	0	10		MHC02302	AJ556906
B*062:01	ChRh	3	0		MHC02304	AM902565
B*063:01	InRh	0	4		MHC02305	AJ556907
B*063:02:01	ChRh	1	0		MHC02896	AB540210,FN396413
B*063:03	ChRh	2	0		MHC01997	EU363224
B*063:05	ChRh	2	0		MHC03572	AB540204
B*063:nov:01	InRh	0	1	extension	-	GQ153403
B*063:nov:04	ChRh	1	0	novel	-	KC205346
B*064:01	InRh	0	8		MHC02306	AJ556908
B*065:01	Both	3	3		MHC02307	AJ620416
B*065:02/03:02	Both	4	5		MHC01251/MHC03688	AM902566,EF580163/FN985468
B*065:03:01	ChRh	5	0		MHC02308	AM902567
B*065:nov:01	ChRh	1	0	novel	-	KC205347
B*065:nov:02	ChRh	2	0	novel	-	KC205348
B*065:nov:03	ChRh	1	0	novel	-	KC205349
B*066:01/w:03	Both	4	1		MHC02174/-	AB477406,AJ844597,EU682526,GQ902076,GU190205/GU592138
B*067:01/02	Both	12	1		MHC02309/MHC02310	AJ844598/AM902568
B*067:w:01	ChRh	1	0		-	EF581076
B*068:01:01/w:01/w:03	Both	3	1		MHC02311/-/-	AJ844599/EF581075,GU592160/GU592161
B*068:01:02/w:02	InRh	0	1		MHC02312/-	AM902569/GU592159
B*068:02	Both	14	6		MHC02236	EF219482,EF362453
B*068:03	Both	2	1		MHC02313	AM902570
B*068:nov:01	InRh	0	18	extension	-	GQ153400
B*069:01	Both	3	3		MHC01236	AF519898,AJ844601,EF580148,GU190206
B*069:02/w:02	ChRh	2	0		MHC01246/-	EF580158,GU190207/GU592131
B*069:03	ChRh	3	0		MHC02316	AM902573,EF219479
B*069:04	ChRh	1	0		MHC02167	AM902574,EU682519
B*069:05	ChRh	2	0		MHC03473	GQ153423,GU057842
B*069:07	ChRh	1	0		MHC03687	FN985467
B*070:01	Both	4	8		MHC02317	AJ844600
B*070:02	ChRh	3	0		MHC02318	AM902575
B*070:03	Both	5	1		MHC03947	GU592120,HQ110952
B*070:nov:02	ChRh	1	0	novel	-	KC205350
B*072:01:01/02/nov:07/w:02	Both	22	100		MHC02320/MHC02321/-/-	AM902576/AM902577/KC205395/GU592094
B*072:01:02/w:03	Both	20	4		MHC04349/-	EF581085/GU592095
B*072:nov:01	ChRh	1	0	extension	-	GQ153374
B*072:nov:02	ChRh	1	0	extension	-	GQ153388
B*072:nov:03	ChRh	2	0	novel	-	KC205351
B*072:nov:05	ChRh	3	0	novel	-	KC205352
B*072:nov:08	ChRh	9	0	extension	-	GQ153372
B*072:nov:09	ChRh	3	0	novel	-	KC205353
B*072:nov:10	ChRh	1	0	novel	-	KC205354
B*072:nov:11	ChRh	1	0	novel	-	KC205355
B*072:nov:12	ChRh	1	0	novel	-	KC205356
B*072:nov:13	InRh	0	12	novel	-	KC205357
B*073:01/02	Both	1	3		MHC02322/MHC03563	AM902578/AB540200
B*074:01/02	Both	5	31		MHC02331/MHC02332	EF219480/EF219484
B*074:nov:02	ChRh	2	0	extension	-	GQ153417
B*074:nov:03	ChRh	1	0	novel	-	KC205358
B*075:01/03	ChRh	3	0		MHC02323/MHC03689	AM902579,EF219478/FN985469
B*076:01	ChRh	1	0		MHC02345	EF057840,FN985455
B*076:03	ChRh	1	0		MHC04287	HQ992778
B*077:02/w:01	ChRh	1	0		MHC02324/-	AB477410,AM902580,EF581067/GU592135
B*078:01	ChRh	3	0		MHC02239	EF611164
B*078:nov:09	ChRh	1	0	novel	-	KC205359
B*079:01:01/01:02/nov:03	Both	8	4		MHC02240/MHC01973/-	EF611165/EU293834/KC205396
B*079:02	InRh	0	5		MHC01633	EU109714
B*079:nov:01	ChRh	2	0	extension	-	GQ153391
B*079:nov:02	ChRh	2	0	extension	-	GQ153429
B*080:01	InRh	0	1		MHC02241	EF611166
B*081:01	InRh	0	1		MHC02237	EF611167
B*081:02/w:01	ChRh	2	0		MHC01247/-	EF580159/GU592152
B*082:01	ChRh	1	0		MHC01248	EF580160
B*082:02	Both	1	41		MHC01972	EU293833
B*082:03	Both	20	1		MHC04033	GQ131738,GU080243,HM048897
B*082:04	ChRh	3	0		MHC04034	GQ131739
B*082:06	ChRh	1	0		MHC03565	AB540201
B*082:nov:04	ChRh	1	0	novel	-	KC205360
B*083:01	InRh	0	6		MHC01249	EF580161,GU080244,GU190208
B*085:02	ChRh	3	0		MHC02325	AM902581,EF581071,FJ236931
B*086:01/02	ChRh	2	0		MHC01254/MHC02326	EF580166/AM902582
B*086:03/05	ChRh	2	0		MHC02327/MHC03679	AM902583/FN985458
B*086:nov:01	ChRh	1	0	novel	-	KC205361
B*087:01/w:01	ChRh	2	0		MHC01258/-	EF580170,EF581091,GU190209/GU592097
B*088:01	ChRh	2	0		MHC01259	EF580171
B*088:nov:01	ChRh	5	0	extension	-	GQ153407
B*088:nov:02	ChRh	3	0	novel	-	KC205362
B*088:nov:03	Both	1	1	novel	-	KC205363
B*088:nov:04	ChRh	1	0	novel	-	KC205364
B*089:01:01/01:02/02	Both	3	1		MHC01260/MHC04042/MHC04040	EF580172/GQ131743/GQ131736
B*090:01	ChRh	2	0		MHC01261	EF580173
B*090:02:01/02:02/w:01	ChRh	2	0		MHC04037/MHC03470/-	GQ131734/GU080246/GU592130
B*090:03	ChRh	2	0		MHC03469	GU080245
B*090:nov:02	ChRh	1	0	novel	-	KC205365
B*091:01	ChRh	1	0		MHC01262	EF580174
B*091:02/w:01	InRh	0	1		MHC02328/-	AM902584/EF581065
B*092:01	InRh	0	9		MHC01632	EU109713
B*092:02	Both	1	2		MHC03569	AB477386
B*093:01	InRh	0	1		MHC02329	AM902585
B*094:nov:01	InRh	0	1	novel	-	KC205366
B*095:01/w:02	InRh	0	1		MHC01998/-	EU363223/GU592128
B*097:01	InRh	0	1		MHC02412	EU934762
B*098:01:01	Both	5	14		MHC02898	FN396415,GQ153380
B*098:nov:01	Both	12	7	extension	-	GQ153383
B*098:nov:02	ChRh	2	0	extension	-	GQ153420
B*098:nov:03	ChRh	4	0	novel	-	KC205367
B*098:nov:04	ChRh	1	0	novel	-	KC205368
B*098:nov:05	ChRh	2	0	novel	-	KC205369
B*098:nov:06	InRh	0	3	novel	-	KC205370
B*100:nov:02	ChRh	3	0	extension	-	GQ153431
B*101:nov:01	ChRh	1	0	extension	-	GQ153432
B*101:nov:02	ChRh	1	0	novel	-	KC205371
B*101:nov:03	ChRh	1	0	novel	-	KC205372
B*106:01	ChRh	1	0		MHC03685	FN985464
B*109:nov:01	InRh	0	1	extension	-	GQ153364
B*109:nov:04	ChRh	1	0	extension	-	GQ153396
B*109:nov:05	ChRh	1	0	extension	-	GQ153399
B*109:nov:07	ChRh	2	0	novel	-	KC205373
B*109:nov:09	Both	2	1	novel	-	KC205374
B*109:nov:11	ChRh	3	0	extension	-	GQ153379
B*109:nov:12	ChRh	3	0	novel	-	KC205375
B*109:nov:13	Both	2	1	novel	-	KC205376
B*109:nov:14	ChRh	1	0	novel	-	KC205377
B*109:nov:15	ChRh	1	0	novel	-	KC205378
B*114:nov:01	InRh	0	1	extension	-	GQ153450
B*115:01	ChRh	2	0		MHC03745	GQ153354,HM236281
B*115:nov:02	ChRh	3	0	novel	-	KC205379
B*116:01	ChRh	2	0		MHC03475	GQ153413,GU057845,HM236282
B*118:nov:01	ChRh	10	0	extension	-	GQ153392
B*124:nov:01	Both	1	1	extension	-	GQ153401
B*134:nov:01	Both	2	1	extension	-	GQ153367
B*134:nov:02	InRh	0	7	extension	-	GQ153394
B*134:nov:03	InRh	0	3	novel	-	KC205380
B*136:nov:01	ChRh	1	0	novel	-	KC205381
B*142:nov:01	ChRh	9	0	extension	-	GQ153378
B*142:nov:02	ChRh	2	0	novel	-	KC205382
B*144:nov:01	ChRh	1	0	extension	-	GQ153433
B*145:01	ChRh	1	0		MHC03672	EF581068,FN985452,GQ153414
B*149:01/02	ChRh	2	0		MHC03673/MHC03744	FN985453/HM236280
B*150:nov:01	ChRh	1	0	extension	-	GQ153409
B*151:nov:02	ChRh	1	0	extension	-	GQ153415
B*151:nov:03	ChRh	2	0	novel	-	KC205383
B*151:nov:04	ChRh	6	0	novel	-	KC205384
B*151:nov:05	ChRh	1	0	novel	-	KC205385
B*154:nov:01	ChRh	1	0	novel	-	KC205386
B*155:nov:01	ChRh	1	0	novel	-	KC205387
B*162:nov:01	ChRh	3	0	extension	-	GQ153424
B*167:nov:01	Both	6	1	extension	-	GQ153451
B*171:nov:01	ChRh	1	0	novel	-	KC205388
B*178:01N	Both	1	7		MHC04285	GQ153370,HQ992776
B11L*01:nov:02	ChRh	1	0	novel	-	KC205389
B11L*01:nov:03	ChRh	2	0	novel	-	KC205390
B11L*01:nov:04	ChRh	1	0	novel	-	KC205391
